# Supplementary material for: Combined analysis and validation for DNA methylation and gene expression profiles associated with prostate cancer
Source: Cancer Cell Int. 2019 Mar 4;19:50. doi: 10.1186/s12935-019-0753-x (PMC6399908; doi:10.1186/s12935-019-0753-x)
Supplement: Supplementary file 1 — Additional file 1. Supplementary S1-PAS protein sequence. [file 12935_2019_753_MOESM1_ESM.txt]

>sp|P07288|KLK3_HUMAN Prostate-specific antigen OS=Homo sapiens OX=9606 GN=KLK3 PE=1 SV=2
MWVPVVFLTLSVTWIGAAPLILSRIVGGWECEKHSQPWQVLVASRGRAVCGGVLVHPQWV
LTAAHCIRNKSVILLGRHSLFHPEDTGQVFQVSHSFPHPLYDMSLLKNRFLRPGDDSSHD
LMLLRLSEPAELTDAVKVMDLPTQEPALGTTCYASGWGSIEPEEFLTPKKLQCVDLHVIS
NDVCAQVHPQKVTKFMLCAGRWTGGKSTCSGDSGGPLVCNGVLQGITSWGSEPCALPERP
SLYTKVVHYRKWIKDTIVANP
